# Supplementary material for: Albendazole specifically disrupts microtubules and protein turnover in the tegument of the cestode Mesocestoides corti
Source: PLoS Pathog. 2025 Jun 4;21(6):e1013221. doi: 10.1371/journal.ppat.1013221 (PMC12162102; doi:10.1371/journal.ppat.1013221)
Supplement: S1 Data — (XLSX) [file ppat.1013221.s009.xlsx]

## Sheet: Cytons in subtegumental region
	Nuclei in the subtegumental region
	n	Dx+ nuclei	Total nuclei
	1	36	64
	2	24	38
	3	46	70
	4	20	32
	Total	126	204

## Sheet: Cytons per square mm
	Anterior region
	n	Nuclei per mm2
	1	27451
	2	25058
	3	25308
	4	19862
	Average	24419.8
	Posterior region
	n	Nuclei per mm2
	1	15063
	2	20069
	3	12067
	4	12069
	Average	14817

## Sheet: Fig 1F
	Microtubule angles
	n	Angle
	1	73.301
	2	38.928
	3	84.56
	4	50.44
	5	106.144
	6	57.529
	7	95.711
	8	112.989
	9	96.072
	10	59.744
	11	112.834
	12	115.463
	13	101.07
	14	83.797
	15	64.179
	16	78.906
	17	114.444
	18	86.269
	19	90
	20	82.694
	21	90
	22	107.103
	23	88.807
	24	92.246
	25	72.181
	26	87.558
	27	109.983
	28	117.255
	29	114.246
	30	38.418
	31	87.207
	32	63.435
	33	106.39
	34	88.025
	35	119.899
	36	91.432
	37	93.576
	38	99.273
	39	52.595
	40	112.989
	41	72.719
	42	77.005
	43	122.619
	44	118.179
	45	94.764
	46	129.174
	47	65.854
	48	40.101
	49	102.875
	50	132.879
	51	86.82
	52	86.987
	53	105.524
	54	96.483
	55	102.875
	56	79.046
	57	81.119
	58	120.256
	59	82.405
	60	90
	61	82.875
	62	102.529
	63	79.216
	64	69.677
	65	91.312
	66	106.699
	67	74.745
	68	55.008
	69	106.144
	70	90
	71	98.973
	72	64.179
	73	83.66
	74	75.556
	75	102.995
	76	76.464
	77	112.249

## Sheet: Fig 5C
			WGA signal relative intensity
	Distance_(microns)	DMSO	ABZ 1 µM	Colchicine 10 µM
	0	0.14	0.176	0.109
	0.0495	0.147	0.183	0.119
	0.099	0.154	0.191	0.13
	0.1486	0.164	0.201	0.143
	0.1981	0.172	0.211	0.157
	0.2476	0.182	0.219	0.174
	0.2971	0.193	0.231	0.189
	0.3466	0.203	0.243	0.208
	0.3961	0.215	0.255	0.226
	0.4457	0.227	0.268	0.246
	0.4952	0.239	0.282	0.266
	0.5447	0.255	0.297	0.291
	0.5942	0.269	0.31	0.313
	0.6437	0.283	0.325	0.336
	0.6933	0.3	0.34	0.361
	0.7428	0.317	0.357	0.389
	0.7923	0.334	0.373	0.417
	0.8418	0.353	0.389	0.443
	0.8913	0.367	0.404	0.468
	0.9408	0.389	0.423	0.495
	0.9904	0.409	0.441	0.525
	1.0399	0.432	0.459	0.551
	1.0894	0.456	0.476	0.576
	1.1389	0.478	0.496	0.606
	1.1884	0.502	0.511	0.629
	1.2379	0.522	0.529	0.655
	1.2875	0.546	0.545	0.679
	1.337	0.574	0.565	0.708
	1.3865	0.596	0.583	0.729
	1.436	0.617	0.6	0.755
	1.4855	0.641	0.619	0.778
	1.5351	0.663	0.635	0.796
	1.5846	0.687	0.654	0.817
	1.6341	0.71	0.672	0.838
	1.6836	0.729	0.69	0.852
	1.7331	0.75	0.704	0.871
	1.7826	0.771	0.723	0.882
	1.8322	0.788	0.739	0.897
	1.8817	0.804	0.754	0.91
	1.9312	0.824	0.766	0.92
	1.9807	0.844	0.78	0.928
	2.0302	0.856	0.794	0.935
	2.0798	0.869	0.804	0.94
	2.1293	0.881	0.811	0.948
	2.1788	0.893	0.822	0.954
	2.2283	0.902	0.829	0.958
	2.2778	0.915	0.838	0.964
	2.3273	0.923	0.847	0.973
	2.3769	0.932	0.852	0.975
	2.4264	0.939	0.857	0.975
	2.4759	0.943	0.867	0.979
	2.5254	0.95	0.869	0.977
	2.5749	0.956	0.873	0.978
	2.6244	0.963	0.875	0.975
	2.674	0.963	0.88	0.972
	2.7235	0.969	0.885	0.97
	2.773	0.971	0.886	0.964
	2.8225	0.971	0.891	0.959
	2.872	0.974	0.896	0.95
	2.9216	0.971	0.899	0.945
	2.9711	0.972	0.9	0.937
	3.0206	0.971	0.905	0.928
	3.0701	0.97	0.905	0.915
	3.1196	0.967	0.909	0.907
	3.1691	0.964	0.91	0.895
	3.2187	0.957	0.912	0.883
	3.2682	0.95	0.912	0.87
	3.3177	0.944	0.912	0.857
	3.3672	0.937	0.915	0.838
	3.4167	0.928	0.916	0.821
	3.4663	0.917	0.914	0.806
	3.5158	0.908	0.914	0.79
	3.5653	0.902	0.913	0.774
	3.6148	0.891	0.912	0.755
	3.6643	0.877	0.91	0.737
	3.7138	0.867	0.906	0.718
	3.7634	0.858	0.904	0.699
	3.8129	0.846	0.897	0.685
	3.8624	0.835	0.895	0.669
	3.9119	0.823	0.893	0.655
	3.9614	0.813	0.887	0.636
	4.011	0.8	0.88	0.624
	4.0605	0.79	0.872	0.608
	4.11	0.779	0.866	0.596
	4.1595	0.771	0.858	0.585
	4.209	0.759	0.852	0.573
	4.2585	0.749	0.844	0.565
	4.3081	0.739	0.836	0.554
	4.3576	0.728	0.829	0.542
	4.4071	0.715	0.815	0.535
	4.4566	0.704	0.803	0.525
	4.5061	0.694	0.794	0.517
	4.5556	0.681	0.78	0.506
	4.6052	0.67	0.773	0.498
	4.6547	0.66	0.764	0.488
	4.7042	0.648	0.752	0.479
	4.7537	0.641	0.74	0.47
	4.8032	0.63	0.728	0.46
	4.8528	0.621	0.718	0.453
	4.9023	0.614	0.705	0.444
	4.9518	0.603	0.694	0.437
	5.0013	0.596	0.684	0.428
	5.0508	0.588	0.675	0.422
	5.1003	0.583	0.667	0.415
	5.1499	0.571	0.66	0.406
	5.1994	0.566	0.65	0.401
	5.2489	0.557	0.638	0.394
	5.2984	0.548	0.631	0.391
	5.3479	0.543	0.625	0.385
	5.3975	0.541	0.617	0.379
	5.447	0.536	0.606	0.374
	5.4965	0.529	0.596	0.373
	5.546	0.525	0.588	0.369
	5.5955	0.519	0.578	0.365
	5.645	0.515	0.572	0.361
	5.6946	0.512	0.565	0.359
	5.7441	0.51	0.558	0.359
	5.7936	0.506	0.551	0.357
	5.8431	0.503	0.542	0.356
	5.8926	0.501	0.538	0.354
	5.9422	0.498	0.533	0.352
	5.9917	0.496	0.53	0.352
	6.0412	0.493	0.526	0.354
	6.0907	0.494	0.52	0.353
	6.1402	0.494	0.516	0.352
	6.1897	0.493	0.513	0.352
	6.2393	0.491	0.511	0.351
	6.2888	0.488	0.507	0.352
	6.3383	0.486	0.504	0.353
	6.3878	0.489	0.501	0.351
	6.4373	0.484	0.5	0.352
	6.4868	0.483	0.498	0.355
	6.5364	0.482	0.496	0.351
	6.5859	0.479	0.496	0.353
	6.6354	0.48	0.495	0.357
	6.6849	0.479	0.494	0.353
	6.7344	0.476	0.493	0.353
	6.784	0.475	0.493	0.352
	6.8335	0.471	0.491	0.352
	6.883	0.47	0.491	0.353
	6.9325	0.467	0.488	0.353
	6.982	0.465	0.491	0.352
	7.0315	0.465	0.492	0.352
	7.0811	0.461	0.492	0.35
	7.1306	0.461	0.493	0.352
	7.1801	0.459	0.491	0.351
	7.2296	0.459	0.491	0.353
	7.2791	0.458	0.493	0.351
	7.3287	0.457	0.491	0.347
	7.3782	0.456	0.493	0.348
	7.4277	0.453	0.496	0.348
	7.4772	0.456	0.495	0.344
	7.5267	0.454	0.498	0.344
	7.5762	0.453	0.497	0.343
	7.6258	0.454	0.5	0.341
	7.6753	0.45	0.501	0.338
	7.7248	0.449	0.502	0.336
	7.7743	0.448	0.504	0.335
	7.8238	0.446	0.504	0.33
	7.8733	0.443	0.506	0.327
	7.9229	0.445	0.504	0.326
	7.9724	0.442	0.506	0.323
	8.0219	0.441	0.507	0.32
	8.0714	0.442	0.508	0.317
	8.1209	0.439	0.51	0.313
	8.1705	0.437	0.513	0.31
	8.22	0.438	0.513	0.308
	8.2695	0.436	0.515	0.307
	8.319	0.433	0.518	0.303
	8.3685	0.433	0.516	0.301
	8.418	0.431	0.519	0.298
	8.4676	0.431	0.519	0.295
	8.5171	0.43	0.521	0.292
	8.5666	0.429	0.524	0.289
	8.6161	0.428	0.523	0.286
	8.6656	0.43	0.522	0.286
	8.7152	0.426	0.522	0.285
	8.7647	0.427	0.525	0.282
	8.8142	0.426	0.526	0.28
	8.8637	0.427	0.527	0.278
	8.9132	0.426	0.529	0.277
	8.9627	0.425	0.532	0.276
	9.0123	0.424	0.531	0.275
	9.0618	0.423	0.532	0.271
	9.1113	0.421	0.535	0.269
	9.1608	0.42	0.538	0.27
	9.2103	0.42	0.538	0.267
	9.2599	0.419	0.541	0.265
	9.3094	0.418	0.544	0.261
	9.3589	0.416	0.546	0.26
	9.4084	0.418	0.551	0.257
	9.4579	0.418	0.554	0.257
	9.5074	0.415	0.555	0.255
	9.557	0.412	0.558	0.252
	9.6065	0.415	0.562	0.251
	9.656	0.411	0.562	0.25
	9.7055	0.411	0.565	0.249
	9.755	0.411	0.568	0.248
	9.8045	0.409	0.569	0.247
	9.8541	0.408	0.566	0.249
	9.9036	0.407	0.563	0.248
	9.9531	0.405	0.564	0.248
	10.0026	0.405	0.565	0.246
	10.0521	0.402	0.563	0.247
	10.1017	0.402	0.562	0.245
	10.1512	0.4	0.561	0.245
	10.2007	0.399	0.561	0.245
	10.2502	0.398	0.56	0.247
	10.2997	0.395	0.558	0.247
	10.3492	0.394	0.557	0.247
	10.3988	0.394	0.557	0.247
	10.4483	0.393	0.561	0.248
	10.4978	0.392	0.558	0.248
	10.5473	0.39	0.557	0.249
	10.5968	0.391	0.559	0.248
	10.6464	0.391	0.558	0.248
	10.6959	0.39	0.558	0.246
	10.7454	0.391	0.556	0.247
	10.7949	0.388	0.553	0.246
	10.8444	0.386	0.552	0.245
	10.8939	0.385	0.55	0.244
	10.9435	0.385	0.546	0.243
	10.993	0.385	0.545	0.242
	11.0425	0.382	0.541	0.24
	11.092	0.384	0.54	0.239
	11.1415	0.379	0.541	0.237
	11.191	0.38	0.538	0.236
	11.2406	0.375	0.539	0.235
	11.2901	0.375	0.536	0.233
	11.3396	0.374	0.538	0.231
	11.3891	0.372	0.54	0.23
	11.4386	0.371	0.541	0.227
	11.4882	0.37	0.541	0.223
	11.5377	0.367	0.542	0.224
	11.5872	0.367	0.546	0.224
	11.6367	0.364	0.544	0.223
	11.6862	0.362	0.545	0.222
	11.7357	0.358	0.544	0.219
	11.7853	0.357	0.547	0.217
	11.8348	0.354	0.55	0.216
	11.8843	0.351	0.553	0.215
	11.9338	0.35	0.552	0.213
	11.9833	0.351	0.553	0.212
	12.0329	0.35	0.552	0.211
	12.0824	0.347	0.556	0.211
	12.1319	0.347	0.559	0.21
	12.1814	0.345	0.557	0.21
	12.2309	0.344	0.558	0.209
	12.2804	0.342	0.558	0.208
	12.33	0.342	0.559	0.208
	12.3795	0.338	0.559	0.208
	12.429	0.337	0.559	0.206
	12.4785	0.338	0.559	0.205
	12.528	0.336	0.558	0.203
	12.5776	0.339	0.56	0.204
	12.6271	0.339	0.557	0.204
	12.6766	0.335	0.56	0.202
	12.7261	0.334	0.558	0.202
	12.7756	0.335	0.56	0.201
	12.8251	0.334	0.559	0.202
	12.8747	0.334	0.561	0.201
	12.9242	0.331	0.56	0.198
	12.9737	0.33	0.559	0.196
	13.0232	0.33	0.559	0.197
	13.0727	0.329	0.557	0.196
	13.1222	0.326	0.556	0.195
	13.1718	0.325	0.554	0.196
	13.2213	0.324	0.554	0.193
	13.2708	0.324	0.55	0.192
	13.3203	0.323	0.549	0.192
	13.3698	0.321	0.55	0.19
	13.4194	0.32	0.548	0.19
	13.4689	0.319	0.547	0.19
	13.5184	0.317	0.547	0.188
	13.5679	0.315	0.544	0.187
	13.6174	0.315	0.543	0.187
	13.6669	0.314	0.541	0.186
	13.7165	0.312	0.541	0.186
	13.766	0.312	0.541	0.184
	13.8155	0.311	0.542	0.185
	13.865	0.31	0.542	0.182
	13.9145	0.309	0.544	0.181
	13.9641	0.31	0.545	0.179
	14.0136	0.308	0.546	0.179
	14.0631	0.307	0.543	0.176
	14.1126	0.306	0.545	0.174
	14.1621	0.306	0.543	0.174
	14.2116	0.304	0.544	0.172
	14.2612	0.306	0.543	0.171
	14.3107	0.304	0.542	0.169
	14.3602	0.303	0.543	0.167
	14.4097	0.3	0.543	0.167
	14.4592	0.3	0.541	0.165
	14.5087	0.3	0.539	0.163
	14.5583	0.299	0.539	0.164
	14.6078	0.299	0.538	0.161
	14.6573	0.3	0.535	0.162
	14.7068	0.3	0.533	0.162
	14.7563	0.298	0.532	0.162
	14.8059	0.297	0.531	0.161
	14.8554	0.297	0.53	0.16
	14.9049	0.296	0.53	0.16
	14.9544	0.293	0.53	0.159
	15.0039	0.294	0.528	0.16
	15.0534	0.292	0.528	0.158
	15.103	0.289	0.531	0.158
	15.1525	0.29	0.531	0.157
	15.202	0.287	0.532	0.157
	15.2515	0.286	0.53	0.155
	15.301	0.284	0.535	0.154
	15.3506	0.284	0.533	0.153
	15.4001	0.283	0.532	0.153
	15.4496	0.283	0.531	0.152
	15.4991	0.284	0.532	0.152
	15.5486	0.281	0.532	0.15
	15.5981	0.281	0.531	0.149
	15.6477	0.282	0.527	0.15
	15.6972	0.28	0.526	0.148
	15.7467	0.28	0.525	0.145
	15.7962	0.28	0.519	0.147
	15.8457	0.28	0.518	0.144
	15.8953	0.278	0.52	0.144
	15.9448	0.277	0.514	0.145
	15.9943	0.278	0.51	0.143
	16.0438	0.277	0.509	0.142
	16.0933	0.276	0.505	0.143
	16.1428	0.276	0.505	0.141
	16.1924	0.274	0.502	0.14
	16.2419	0.273	0.502	0.14
	16.2914	0.273	0.501	0.139
	16.3409	0.27	0.505	0.14
	16.3904	0.27	0.502	0.138
	16.4399	0.269	0.502	0.136
	16.4895	0.267	0.503	0.136
	16.539	0.267	0.501	0.136
	16.5885	0.267	0.502	0.134
	16.638	0.265	0.505	0.133
	16.6875	0.264	0.503	0.133
	16.7371	0.263	0.506	0.134
	16.7866	0.262	0.507	0.132
	16.8361	0.263	0.504	0.132
	16.8856	0.261	0.505	0.132
	16.9351	0.26	0.503	0.131
	16.9846	0.261	0.501	0.132
	17.0342	0.261	0.499	0.133
	17.0837	0.259	0.498	0.133
	17.1332	0.258	0.497	0.131
	17.1827	0.258	0.497	0.131
	17.2322	0.256	0.497	0.13
	17.2818	0.255	0.494	0.129
	17.3313	0.252	0.493	0.129
	17.3808	0.25	0.494	0.128
	17.4303	0.249	0.491	0.127
	17.4798	0.248	0.491	0.125
	17.5293	0.246	0.488	0.123
	17.5789	0.247	0.486	0.123
	17.6284	0.246	0.483	0.122
	17.6779	0.246	0.482	0.122
	17.7274	0.245	0.48	0.12
	17.7769	0.246	0.48	0.12
	17.8265	0.244	0.477	0.117
	17.876	0.245	0.474	0.117
	17.9255	0.245	0.474	0.116
	17.975	0.245	0.47	0.116
	18.0245	0.244	0.467	0.115
	18.074	0.245	0.464	0.113
	18.1236	0.245	0.463	0.114
	18.1731	0.243	0.46	0.113
	18.2226	0.243	0.457	0.111
	18.2721	0.243	0.454	0.111
	18.3216	0.243	0.449	0.111
	18.3711	0.243	0.448	0.109
	18.4207	0.244	0.447	0.107
	18.4702	0.242	0.445	0.108
	18.5197	0.245	0.443	0.109
	18.5692	0.244	0.438	0.108
	18.6187	0.243	0.435	0.108
	18.6683	0.244	0.433	0.108
	18.7178	0.242	0.431	0.107
	18.7673	0.243	0.428	0.108
	18.8168	0.241	0.427	0.108
	18.8663	0.241	0.425	0.107
	18.9158	0.242	0.424	0.106
	18.9654	0.242	0.423	0.107
	19.0149	0.244	0.422	0.105
	19.0644	0.245	0.42	0.104
	19.1139	0.242	0.419	0.104
	19.1634	0.245	0.419	0.102
	19.213	0.244	0.42	0.1
	19.2625	0.242	0.418	0.1
	19.312	0.243	0.416	0.099
	19.3615	0.243	0.412	0.099
	19.411	0.243	0.41	0.096
	19.4605	0.243	0.407	0.095
	19.5101	0.243	0.403	0.095
	19.5596	0.243	0.402	0.095
	19.6091	0.242	0.401	0.094
	19.6586	0.242	0.396	0.094
	19.7081	0.243	0.396	0.095
	19.7577	0.243	0.395	0.093
	19.8072	0.24	0.39	0.092
	19.8567	0.241	0.389	0.092
	19.9062	0.239	0.386	0.092
	19.9557	0.24	0.384	0.092
	20.0052	0.238	0.381	0.093
	20.0548	0.238	0.379	0.092
	20.1043	0.237	0.376	0.092
	20.1538	0.237	0.376	0.091
	20.2033	0.237	0.375	0.093
	20.2528	0.236	0.374	0.093
	20.3023	0.237	0.375	0.091
	20.3519	0.234	0.373	0.092
	20.4014	0.233	0.373	0.092
	20.4509	0.231	0.371	0.092
	20.5004	0.232	0.371	0.091
	20.5499	0.23	0.37	0.091
	20.5995	0.226	0.368	0.091
	20.649	0.223	0.367	0.09
	20.6985	0.219	0.365	0.089
	20.748	0.218	0.363	0.089
	20.7975	0.217	0.36	0.089
	20.847	0.213	0.357	0.088
	20.8966	0.211	0.355	0.088
	20.9461	0.208	0.349	0.087
	20.9956	0.207	0.346	0.088
	21.0451	0.205	0.343	0.087
	21.0946	0.203	0.341	0.087
	21.1442	0.201	0.338	0.088
	21.1937	0.201	0.338	0.086
	21.2432	0.199	0.336	0.086
	21.2927	0.199	0.332	0.086
	21.3422	0.198	0.331	0.085
	21.3917	0.197	0.33	0.086
	21.4413	0.196	0.33	0.084
	21.4908	0.196	0.328	0.082
	21.5403	0.196	0.328	0.083
	21.5898	0.196	0.329	0.083
	21.6393	0.196	0.326	0.082
	21.6888	0.195	0.326	0.08
	21.7384	0.196	0.323	0.081
	21.7879	0.197	0.323	0.08
	21.8374	0.197	0.324	0.081
	21.8869	0.198	0.323	0.08
	21.9364	0.198	0.322	0.081
	21.986	0.197	0.322	0.082
	22.0355	0.194	0.322	0.074
	22.085	0.169		0.105

## Sheet: Fig 5F
	Incorporation of newly synthesized proteins to the distal tegument
		Replicate 1	Replicate 2	Replicate 3	Replicate 4
	DMSO	1	1	1	1
	ABZ 1 µM	0.31	0.25	0.46	0.2
	Colchicine 10 µM	0.7	1.09	1.12	0.66
	Total protein synthesis
		Replicate 1	Replicate 2	Replicate 3	Replicate 4
	DMSO	1	1	1	1
	ABZ 1 µM	0.48	0.31	0.59	0.75
	Colchicine 10 µM	0.68	0.8	0.95	1.09

## Sheet: Fig 6B
	Incorporation of newly synthesized proteins to the distal tegument
		Replicate 1	Replicate 2	Replicate 3	Replicate 4
	DMSO	1	1	1	1
	ABZ 1 µM + Recovery	0.843613	0.353207	0.495898	0.444011
	Total protein synthesis
		Replicate 1	Replicate 2	Replicate 3	Replicate 4
	DMSO	1	1	1	1
	ABZ 1 µM + Recovery	0.866836	1.8819	0.335012	0.486754

## Sheet: Fig S3
	% of M. corti viability
		DMSO	ABZ 10 µM	ABZ 1 µM
	6 h	100	99.2857	100
	1 day	98.3687	89.4708	100
	3 days	100	100	99.3902
	10 days	99.2308	9.65276	38.2305
